# Supplementary material for: Rapid, simple and inexpensive production of custom 3D printed equipment for large-volume fluorescence microscopy
Source: Int J Pharm. 2015 Oct 30;494(2):651–6. doi: 10.1016/j.ijpharm.2015.03.042 (PMC4626572; doi:10.1016/j.ijpharm.2015.03.042)
Supplement: Supplementary file 1 [file mmc1.zip]

Archive with 1 entries (1 files):
- Sectioning_chamber.stl
